# Supplementary material for: Natural variation in CTB4a enhances rice adaptation to cold habitats
Source: Nat Commun. 2017 Mar 23;8:14788. doi: 10.1038/ncomms14788 (PMC5376651; doi:10.1038/ncomms14788)
Supplement: Supplementary Data 1 — Information of Oryza sativa L. varieties and wild rice. [file ncomms14788-s2.xlsx]

## Sheet: Tab.S2
Supplementary Data 1. Information of Oryza sativa L. varieties and wild rice.
Number	Variety name	Origin	Type	Varieties in 3K project1	Relative seed setting after cold treatment in beijing	Haplotype	Minimum spanning tree	Phylogenetic analysis	Nucleotide diversity analysis
1	SHANJIUGU	China	J-Te-LAN-GL	3K	0.782	Yes(HAP1)	Yes	Yes	Yes
2	ZAOSHENGBAI	Japan	J-Te-RIMP-M	3K	0.73056	Yes(HAP1)	Yes	Yes	Yes
3	GAOYANGDIANDAODAHONGMANG	China	J-Te-LAN-NG	3K	0.795104	Yes(HAP1)	Yes	Yes	Yes
4	CRODOB	France	J-Te-LAN-NG	3K	0.763829	Yes(HAP1)	Yes	Yes	Yes
5	EARLY_CHONGJIN	North Korea	J-Te-LAN-PIMP	3K	0.780117	Yes(HAP1)	Yes	Yes	Yes
6	OMIRT168	Hungary	J-Te-LAN-NG	3K	0.814221	Yes(HAP1)	Yes	Yes	Yes
7	LIJIANGXIAOHEIGU	China	J-Te		0.832	Yes(HAP1)
8	JINDAO1	China	J-Te-LAN-PIMP	3K	0.86476	Yes(HAP1)	Yes	Yes	Yes
9	LIJING2HAO	China	J-Te		0.89	Yes(HAP1)
10	LAOGUANGTOU83	China	J-Te-RIMP-M	3K	0.898069	Yes(HAP1)	Yes	Yes	Yes
11	ZHONGHUA8	China	J-Te-LAN-PIMP	3K	0.872	Yes(HAP1)	Yes	Yes	Yes
12	LONGHUAMAOHULU	China	J-Te-LAN-NG	3K	0.89	Yes(HAP1)	Yes	Yes	Yes
13	BANJIEMANG	China	J-Te-LAN-GL	3K	0.85	Yes(HAP1)	Yes	Yes	Yes
14	WUZIDUI	China	J-Te-LAN-GL	3K	0.783896	Yes(HAP1)	Yes	Yes	Yes
15	DANDONGLUDAO	China	J-Te-RIMP-M	3K	0.67	Yes(HAP1)	Yes	Yes	Yes
16	LIJIANGXINTUANHEIGU	China	J-Te-RIMP-M	3K	0.882	Yes(HAP1)	Yes	Yes	Yes
17	YUNDAO1	China	J-Te-RIMP-T	3K	0.692	Yes(HAP1)	Yes	Yes	Yes
18	YUNJING23	China	J-Te-RIMP-T	3K	0.67	Yes(HAP1)	Yes	Yes	Yes
19	DAOHUAXIANG	China	J-Te-LAN-PIMP	3K	0.743	Yes(HAP1)	Yes	Yes	Yes
20	SHENNONG1033	China	J-Te-RIMP-T	3K	0.712	Yes(HAP1)	Yes	Yes	Yes
21	DONGNONG428	China	J-Te-RIMP-T	3K	0.855	Yes(HAP1)	Yes	Yes	Yes
22	KENDAO12	China	J-Te-RIMP-T	3K	0.842	Yes(HAP1)	Yes	Yes	Yes
23	LIAOJING9	China	J-Te-LAN-PIMP	3K	0.713	Yes(HAP1)	Yes	Yes	Yes
24	BAIMAODAO	China	J-Te-LAN-PIMP	3K	0.745	Yes(HAP1)	Yes	Yes	Yes
25	HAOBAYONG1	China	J-Te-LAN-GL	3K	0.862	Yes(HAP1)	Yes	Yes	Yes
26	GAOYANGDIANDAO	China	J-Te-LAN-NG	3K	0.768988	Yes(HAP1)			Yes
27	KUNMINGXIAOBAIGU	China	J-Te		0.92	Yes(HAP1)	Yes	Yes
28	GZHENSHAN97B	China	I-LAN-PIMP-T	3K	0.149144	Yes(HAP2)	Yes	Yes
29	AMERICAN_RICE	USA	I-RIMP-T	3K	0.153398	Yes(HAP2)	Yes	Yes	Yes
30	ZHUZHENB	China	I-LAN-PIMP-T	3K	0.15625	Yes(HAP2)	Yes	Yes
31	DANGYU5	China	I-LAN-PIMP-T	3K	0.159195	Yes(HAP2)	Yes	Yes
32	IR661-1	China	I-LAN-PIMP-M	3K	0.191346	Yes(HAP2)	Yes	Yes
33	QINGKE	China	Aus	3K	0.196455	Yes(HAP2)
34	JIEFANGXIAN	China	I-LAN-PIMP-T	3K	0.23	Yes(HAP2)
35	JINNANTEB	China	I-LAN-T	3K	0.244898	Yes(HAP2)	Yes	Yes	Yes
36	GZ1368-5-4	Egypt	I-RIMP-T	3K	0.253355	Yes(HAP2)	Yes	Yes	Yes
37	CO22	India	I-SAS	3K	0.347826	Yes(HAP2)	Yes	Yes
38	88B	China	I-LAN-PIMP-M	3K	0.354839	Yes(HAP2)	Yes	Yes
39	HUANGSIGUIZHAN	China	I-LAN-PIMP-M	3K	0.359901	Yes(HAP2)	Yes	Yes
40	WEEDY_RICE13	Nepal	Aus	3K	0.371036	Yes(HAP2)	Yes	Yes
41	ERJIUNAN1	China	I-RIMP-T	3K	0.382114	Yes(HAP2)	Yes	Yes	Yes
42	NANJING11	China	I-LAN-PIMP-T	3K	0.392157	Yes(HAP2)	Yes	Yes
43	GUICHAO2	China	I-LAN-PIMP-M	3K	0.395	Yes(HAP2)	Yes	Yes
44	XIANGDAO	China	I-LAN-PIMP-T	3K	0.396296	Yes(HAP2)	Yes	Yes
45	BAWANGBIAN1	China	J-Te-RIMP-M	3K	0.417564	Yes(HAP2)	Yes	Yes	Yes
46	LEIHUOZHAN	China	I-LAN-PIMP-T	3K	0.422535	Yes(HAP2)	Yes	Yes
47	HANMADAO	China	I-LAN-PIMP-T	3K	0.441463	Yes(HAP2)	Yes	Yes
48	CHAOYANG1B	China	I-LAN-PIMP-T	3K	0.443548	Yes(HAP2)	Yes	Yes
49	ZAOSHUXIANGHEI	China	I-LAN-M	3K	0.444444	Yes(HAP2)	Yes	Yes	Yes
50	AIMAKANG	China	I-LAN-PIMP-T	3K	0.446742	Yes(HAP2)	Yes	Yes
51	DIANRUI409B	China	I-LAN-PIMP-T	3K	0.451557	Yes(HAP2)	Yes	Yes
52	JINNANTE43B	China	I-LAN-PIMP-T	3K	0.45403	Yes(HAP2)	Yes	Yes
53	TEQINGXUANHUI	China	I-RIMP-T	3K	0.45614	Yes(HAP2)	Yes	Yes	Yes
54	LIUSHIZAO	China	I-LAN-PIMP-T	3K	0.462464	Yes(HAP2)	Yes	Yes
55	TAISHANNUO	China	I-LAN-PIMP-T	3K	0.488284	Yes(HAP2)	Yes	Yes
56	XUANENCHANGTANQINGZHAN	China	I-RIMP-M	3K	0.50625	Yes(HAP2)	Yes	Yes	Yes
57	P1790-5-1M-4-5M-1B-3M-B	Columbia	I-RIMP-T	3K	0.540296	Yes(HAP2)	Yes	Yes	Yes
58	NANXIONGZAOYOUZHAN	China	I-LAN-PIMP-M	3K	0.563662	Yes(HAP2)	Yes	Yes
59	LUKE3	China	I-LAN-PIMP-T	3K	0.564103	Yes(HAP2)	Yes	Yes
60	ARTI_CARE	Bulgaria	J-Te-LAN-NG	3K	0.571175	Yes(HAP2)	Yes	Yes	Yes
61	MALAY_RED	Malaysia	I-LAN-PIMP-T	3K	0.591293	Yes(HAP2)	Yes	Yes
62	AITUOGU151	China	I-LAN-PIMP-T	3K	0.595506	Yes(HAP2)	Yes	Yes
63	TAICHUNG_NATIVE1	China	I-LAN-PIMP-M	3K	0.605137	Yes(HAP2)	Yes	Yes
64	CHENGDUAI3	China	I-LAN-PIMP-T	3K	0.61	Yes(HAP2)	Yes	Yes
65	YELICANGHUA	China	J-Te-LAN-NG	3K	0.633803	Yes(HAP2)	Yes	Yes	Yes
66	XIANGWANXIAN3	China	I-LAN-PIMP-M	3K	0.634997	Yes(HAP2)	Yes	Yes
67	MUGUANUO	China	J-Te-RIMP-M	3K	0.642082	Yes(HAP2)	Yes	Yes	Yes
68	MEIHUANUO	China	I-LAN-PIMP-M	3K	0.66	Yes(HAP2)	Yes	Yes
69	HONGGU	China	I-RIMP-T	3K	0.671016	Yes(HAP2)	Yes	Yes	Yes
70	YOUZHAN	China	I-LAN-T	3K	0.690247	Yes(HAP2)	Yes	Yes	Yes
71	QINGSIAI16B	China	I-LAN-PIMP-M	3K	0.726136	Yes(HAP2)	Yes	Yes
72	SANBANGQISHILUO	China	I-RIMP-T	3K	0.745032	Yes(HAP2)	Yes	Yes	Yes
73	HONGWAN1	China	I-LAN-T	3K	0.748663	Yes(HAP2)	Yes	Yes	Yes
74	AIJIAONANTE	China	I-LAN-PIMP-T	3K	0.777778	Yes(HAP2)	Yes	Yes
75	DONGTINGWANXIAN/3702	China	I-LAN-PIMP-T	3K	0.800765	Yes(HAP2)	Yes	Yes
76	NANTEHAO	China	I-LAN-PIMP-T	3K	0.832461	Yes(HAP2)	Yes	Yes
77	BAOXIE7B	China	I-LAN-PIMP-T	3K	0.83314	Yes(HAP2)	Yes	Yes
78	KAHA_MU	Romania	I-LAN-PIMP-T	3K	0.833507	Yes(HAP2)	Yes	Yes
79	LIUYEZHAN	China	I-LAN-PIMP-T	3K	0.843929	Yes(HAP2)
80	HEIDU4	China	I-LAN-PIMP-T	3K	0.460571	Yes(HAP3)	Yes	Yes
81	K24	Uganda	I-LAN-PIMP-M	3K	0.47619	Yes(HAP3)	Yes	Yes
82	L301B	China	I-LAN-PIMP-T	3K	0.176944	Yes(HAP4)	Yes	Yes
83	CHANH148	Vietnam	I-LAN-T	3K	0.3	Yes(HAP4)	Yes	Yes	Yes
84	TAIZHONGXIANXUAN220	China	I-LAN-PIMP-T	3K	0.434247	Yes(HAP4)	Yes	Yes
85	GUANGLUAI15-1	China	I-LAN-PIMP-T	3K	0.15	Yes(HAP5)	Yes	Yes
86	LUCAIHAO	China	I-LAN-PIMP-T	3K	0.263158	Yes(HAP5)	Yes	Yes
87	80A97YR303-304-1-3	Australia	J-Te-RIMP-M	3K	0.350649	Yes(HAP5)	Yes	Yes	Yes
88	GAUNGLUAI4	China	I-LAN-PIMP-T	3K	0.378788	Yes(HAP5)	Yes	Yes
89	PEIC122	China	I-LAN-PIMP-T	3K	0.451534	Yes(HAP5)	Yes	Yes
90	SANBAILI	China	I-LAN-PIMP-T	3K	0.464567	Yes(HAP5)	Yes	Yes
91	FANHAOPI	China	I-LAN-PIMP-M	3K	0.498901	Yes(HAP5)	Yes	Yes
92	GONGJU73	China	I-LAN-PIMP-T	3K	0.532537	Yes(HAP5)	Yes	Yes
93	ESINIU	China	I-LAN-M	3K	0.534649	Yes(HAP5)	Yes	Yes	Yes
94	XIANGAIB	China	I-LAN-PIMP-M	3K	0.565789	Yes(HAP5)	Yes	Yes
95	BEIZINUO	China	I-LAN-PIMP-M	3K	0.634252	Yes(HAP5)	Yes	Yes
96	80050YR72136-43	Australia	J-Tr	3K	0.671553	Yes(HAP5)	Yes	Yes	Yes
97	JIXUENUO	China	I-LAN-M	3K	0.693694	Yes(HAP5)	Yes	Yes	Yes
98	QITOUBAIGU	China	I-LAN-M	3K	0.69739	Yes(HAP5)	Yes	Yes	Yes
99	XUGUNUO	China	I-LAN-PIMP-M	3K	0.7	Yes(HAP5)	Yes	Yes
100	JIANGNONGZAO1B	China	I-LAN-PIMP-M	3K	0.705	Yes(HAP5)	Yes	Yes
101	ZAOXIAN240	China	I-LAN-PIMP-T	3K	0.712698	Yes(HAP5)	Yes	Yes
102	JINGHUB	China	I-LAN-PIMP-M	3K	0.738462	Yes(HAP5)	Yes	Yes
103	ZINUO	China	I-LAN-PIMP-M	3K	0.795949	Yes(HAP5)	Yes	Yes
104	J34	Madgascar	I-SAS	3K	0.863146	Yes(HAP5)	Yes	Yes
105	SHUFU101	China	I-LAN-PIMP-T	3K	0.363636	Yes(HAP6)	Yes	Yes
106	80B	China	I-LAN-PIMP-T	3K	0.587864	Yes(HAP6)	Yes	Yes
107	NINGHUI21	China	J-Te-RIMP-M	3K	0.513214	Yes(HAP7)	Yes	Yes	Yes
108	80A60YR71009-1-5	Australia	J-Te-RIMP-M	3K	0.616438	Yes(HAP7)	Yes	Yes	Yes
109	NIPPONBARE	Japan	J-Te	3K	0.374137	Yes(HAP8)	Yes	Yes	Yes
110	QIUGUANGTENGXI104	Japan	J-Te-LAN-PIMP	3K	0.468807	Yes(HAP8)	Yes	Yes	Yes
111	HUANGKEZAONIANRI	China	J-Te-LAN-NG	3K	0.337727	Yes(HAP9)
112	RINGO	Italy	J-Te-LAN-PIMP	3K	0.45102	Yes(HAP9)	Yes	Yes	Yes
113	REDHEAD	Japan	J-Te-LAN-PIMP	3K	0.475524	Yes(HAP9)	Yes	Yes	Yes
114	GONGCHENGXIANG	Japan	J-Te-LAN-PIMP	3K	0.476923	Yes(HAP9)	Yes	Yes	Yes
115	ALBANIA_SPECIES	Albania	J-Te-RIMP-T	3K	0.48	Yes(HAP9)	Yes	Yes	Yes
116	LOW_YU	Japan	J-Te-LAN-PIMP	3K	0.490385	Yes(HAP9)	Yes	Yes	Yes
117	HUHUI628	China	J-Te-RIMP-M	3K	0.545455	Yes(HAP9)	Yes	Yes	Yes
118	YR196	Australia	J-Te-RIMP-M	3K	0.563218	Yes(HAP9)	Yes	Yes	Yes
119	SHIHETIAN	Japan	J-Te		0.542	Yes(HAP9)	Yes	Yes
120	SANSUI_KAM	Japan	J-Te-LAN-PIMP	3K			Yes	Yes	Yes
121	WANSHI	Japan	J-Te-LAN-PIMP	3K			Yes	Yes	Yes
122	BAXIANG	Vietnam	J-Te-LAN-PIMP	3K			Yes	Yes	Yes
123	UZI_ROTH215	Russa	J-Te-RIMP-M	3K			Yes	Yes	Yes
124	NANOAY_P.A	Argentina	J-Te-RIMP-M	3K			Yes	Yes	Yes
125	NABATED_A_SMAR	Egypt	J-Te-RIMP-M	3K			Yes	Yes	Yes
126	AKITA_KOMACHI	Japan	J-Te-LAN-PIMP	3K			Yes	Yes	Yes
127	ZHENFU8	Japan	J-Te-RIMP-M	3K			Yes	Yes	Yes
128	XIUSHUI115	China	J-Te-RIMP-T	3K			Yes	Yes	Yes
129	MUXIQIU	China	J-Te-LAN-NG	3K			Yes	Yes	Yes
130	LIAOJING287	China	J-Te-RIMP-T	3K			Yes	Yes	Yes
131	JING87-304	China	J-Te-RIMP-M	3K			Yes	Yes	Yes
132	76-1	China	J-Te-RIMP-M	3K			Yes	Yes	Yes
133	LIMINGB	China	J-Te-LAN-PIMP	3K			Yes	Yes	Yes
134	SHUIYUAN300LI	China	J-Te-LAN-PIMP	3K			Yes	Yes	Yes
135	RED90	Russa	J-Te-RIMP-T	3K			Yes	Yes	Yes
136	CLEAR_WAXY	Japan	J-Te-LAN-PIMP	3K			Yes	Yes	Yes
137	NIPPONBARE	Japan	J-Te-LAN-PIMP	3K			Yes	Yes	Yes
138	HANDAO502	China	J-Te-RIMP-M	3K			Yes	Yes	Yes
139	KONGYU131	Japan	J-Te-LAN-PIMP	3K			Yes	Yes	Yes
140	LIAOXING1	China	J-Te-RIMP-M	3K			Yes	Yes	Yes
141	NONGKEN58	Japan	J-Te-LAN-PIMP	3K			Yes	Yes	Yes
142	LIAO5216B	China	J-Te-RIMP-T	3K			Yes	Yes	Yes
143	C415	China	J-Te-RIMP-M	3K			Yes	Yes	Yes
144	HANDAO502	China	J-Te-RIMP-M	3K			Yes	Yes	Yes
145	C52	China	J-Te-RIMP-T	3K			Yes	Yes	Yes
146	WUYUJING20	China	J-Te-RIMP-T	3K			Yes	Yes	Yes
147	YANDAO8	China	J-Te-RIMP-T	3K			Yes	Yes	Yes
148	NANJING46	China	J-Te-RIMP-T	3K			Yes	Yes	Yes
149	QP457	China	J-Te-RIMP-M	3K			Yes	Yes	Yes
150	YANGFUJING8	China	J-Te-RIMP-T	3K			Yes	Yes	Yes
151	ZHENDAO99	China	J-Te-RIMP-T	3K			Yes	Yes	Yes
152	NANJING44	China	J-Te-RIMP-T	3K			Yes	Yes	Yes
153	SONGJING6	China	J-Te-LAN-PIMP	3K			Yes	Yes	Yes
154	TONGZHAN1	China	J-Te-LAN-PIMP	3K			Yes	Yes	Yes
155	TONGHE832	China	J-Te-LAN-PIMP	3K			Yes	Yes	Yes
156	XIUSHUI128	China	J-Te-RIMP-T	3K			Yes	Yes	Yes
157	JIA991	China	J-Te-RIMP-T	3K			Yes	Yes	Yes
158	YANFENG47	China	J-Te-RIMP-T	3K			Yes	Yes	Yes
159	YUNGUANG8	China	J-Te-RIMP-T	3K			Yes	Yes	Yes
160	ZHONGCHAO123	China	J-Te-RIMP-T	3K			Yes	Yes	Yes
161	GIZA159	Egypt	J-Te-RIMP-T	3K			Yes	Yes	Yes
162	JP5	Pakistan	J-Te-LAN-PIMP	3K			Yes	Yes	Yes
163	BLACK_LABEL	North Korea	J-Te-LAN-PIMP	3K			Yes	Yes	Yes
164	JIJUCAS_CLARO	Brizil	J-Te-RIMP-M	3K			Yes	Yes	Yes
165	LIXINJING	China	J-Te-LAN-NG	3K			Yes	Yes	Yes
166	TAKEHARA	Japan	J-Te-RIMP-M	3K			Yes	Yes	Yes
167	TAITUNG_UPLAND328	China	J-Te-RIMP-M	3K			Yes	Yes	Yes
168	HEIMANGDAO	China	J-Te-LAN-NG	3K			Yes	Yes	Yes
169	DALI	China	J-Te-LAN-GL	3K			Yes	Yes	Yes
170	GINGA	Japan	Aro	3K			Yes	Yes	Yes
171	CHAOYOU1	China	J-Te-RIMP-T	3K			Yes	Yes	Yes
172	NINGJING28	China	J-Te-LAN-PIMP	3K			Yes	Yes	Yes
173	HP121	China	J-Te-RIMP-M	3K			Yes	Yes	Yes
174	JINYUAN85	China	J-Te-RIMP-T	3K			Yes	Yes	Yes
175	M401	USA	J-Te-RIMP-T	3K			Yes	Yes	Yes
176	YIKONG	Vietnam	I-LAN-T	3K			Yes	Yes	Yes
177	ROHINI	India	I-LAN-PIMP-M	3K			Yes	Yes
178	XIANGGU	China	I-LAN-M	3K			Yes	Yes	Yes
179	DACCA6	Philippines	J-Te-RIMP-M	3K			Yes	Yes	Yes
180	JALMAGNA	India	I-SAS	3K			Yes	Yes
181	MADHUKAR	India	I-SAS	3K			Yes	Yes
182	XIANXIAOZHAN	China	I-RIMP-M	3K			Yes	Yes	Yes
183	ZHENGUIAI1	China	I-LAN-PIMP-M	3K			Yes	Yes
184	BABAOMI	China	I-LAN-M	3K			Yes	Yes	Yes
185	XIANGZAOXIAN24	China	I-LAN-PIMP-M	3K			Yes	Yes
186	JINZAO47	China	I-LAN-PIMP-T	3K			Yes	Yes
187	TIANHANDAO	Vietnam	I-LAN-T	3K			Yes	Yes	Yes
188	AIZAIZHAN	China	I-LAN-T	3K			Yes	Yes	Yes
189	XIAOBAIMI	China	I-LAN-T	3K			Yes	Yes	Yes
190	YANSHUICHI	China	I-LAN-T	3K			Yes	Yes	Yes
191	HONGJINGHANGU	China	I-LAN-T	3K			Yes	Yes	Yes
192	DONGTINGWANXIAN	China	I-LAN-T	3K			Yes	Yes	Yes
193	IR52561-UBN-1-1-2	IRRI	I-RIMP-T	3K			Yes	Yes	Yes
194	VIETNAM_EARLY_RICE	Vietnam	I-LAN-PIMP-M	3K			Yes	Yes
195	2037/RAJAHAMSAL	India	I-SAS	3K			Yes	Yes
196	SRI_LANKA1	Sri Lanka	I-RIMP-T	3K			Yes	Yes	Yes
197	BREDA_A-75	Mexico	I-RIMP-T	3K			Yes	Yes	Yes
198	GUINEA_RICE	Guinea	J-Tr	3K			Yes	Yes
199	SIAM_ROSE_RED	Thailand	I-LAN-PIMP-T	3K			Yes	Yes
200	PADI_LADANG_ASE_POLO_KOMEK	Indonesia	I-SAS	3K			Yes	Yes
201	IR10179-23-1-3	IRRI	I-LAN-PIMP-M	3K			Yes	Yes
202	DUMAI	India	I-RIMP-T	3K			Yes	Yes	Yes
203	NGATSIN	India	I-SAS	3K			Yes	Yes
204	BW293-2	Sri Lanka	I-RIMP-T	3K			Yes	Yes	Yes
205	XIANGZAOXIAN7	China	I-RIMP-T	3K			Yes	Yes	Yes
206	FUNINGZIPIJINGZI	China	I-LAN-PIMP-T	3K			Yes	Yes
207	QIUQIANBAI	China	I-LAN-PIMP-M	3K			Yes	Yes
208	JINXIBAI	China	I-LAN-T	3K			Yes	Yes	Yes
209	XIAOHONGGU	China	I-LAN-M	3K			Yes	Yes	Yes
210	QITOUGU	China	I-LAN-M	3K			Yes	Yes	Yes
211	JIABALA	China	I-LAN-PIMP-M	3K			Yes	Yes
212	WENXIANGNUO	China	I-LAN-M	3K			Yes	Yes	Yes
213	CHENWAN3	China	I-LAN-T	3K			Yes	Yes	Yes
214	SIBEITICHAO63	China	I-RIMP-M	3K			Yes	Yes	Yes
215	HONGAINUO	China	I-LAN-T	3K			Yes	Yes	Yes
216	JING7623	China	J-Te-RIMP-M	3K			Yes	Yes	Yes
217	JWR221	China	I-RIMP-M	3K			Yes	Yes	Yes
218	BAIKEHANHE	China	I-LAN-PIMP-T	3K			Yes	Yes
219	BRC25-146-2-1	Bangladesh	I-RIMP-M	3K			Yes	Yes	Yes
220	71011	Australia	I-LAN-PIMP-T	3K			Yes	Yes
221	RP1570-44-1	India	I-LAN-PIMP-M	3K			Yes	Yes
222	PMS10B	India	I-RIMP-T	3K			Yes	Yes	Yes
223	JINYOU1	China	I-RIMP-T	3K			Yes	Yes	Yes
224	CHENGNONGSHUIJINGMI	China	I-RIMP-T	3K			Yes	Yes	Yes
225	XIANGAIZAO10	China	I-RIMP-T	3K			Yes	Yes	Yes
226	XIANGWANXIAN1	China	I-RIMP-T	3K			Yes	Yes	Yes
227	MAMAGU	China	I-LAN-PIMP-T	3K			Yes	Yes
228	HEIMICHAN	China	I-LAN-PIMP-T	3K			Yes	Yes
229	TEK_SI_CHUT	China	I-LAN-M	3K			Yes	Yes	Yes
230	ZIRI	India	Aus	3K			Yes	Yes
231	HUAJINGXIAN74	China	I-RIMP-M	3K			Yes	Yes	Yes
232	TAIZHONGXIAN10	China	I-RIMP-T	3K			Yes	Yes	Yes
233	IRBB60	IRRI	I-RIMP-T	3K			Yes	Yes	Yes
234	R644	China	I-RIMP-M	3K			Yes	Yes	Yes
235	ZALE	Myanmar	I-LAN-PIMP-T	3K			Yes	Yes
236	ZHENGSHAN97	China	I-LAN-PIMP-T	3K			Yes	Yes
237	IRBB7	IRRI	I-RIMP-T	3K			Yes	Yes	Yes
238	CO43	India	I-RIMP-T	3K			Yes	Yes	Yes
239	SEBERANG	Malaysia	I-RIMP-M	3K			Yes	Yes	Yes
240	Y134	China	I-RIMP-T	3K			Yes	Yes	Yes
241	AZUCENA	Philippines	J-Tr	3K			Yes	Yes	Yes
242	KHAO_DAWK_MALI105	Thailand	I-LAN-T	3K			Yes	Yes	Yes
243	MR84	Malaysia	I-RIMP-T	3K			Yes	Yes	Yes
244	W1263	India	I-SAS	3K			Yes	Yes
245	YUEXIANGZHAN	China	I-LAN-PIMP-M	3K			Yes	Yes
246	HUANGHUAZHAN	China	I-RIMP-M	3K			Yes	Yes	Yes
247	9516-R9516	China	I-RIMP-M	3K			Yes	Yes	Yes
248	HANHUI10	China	I-LAN-PIMP-M	3K			Yes	Yes
249	POKKALI	India	I-SAS	3K			Yes	Yes
250	ZHONG413	China	I-LAN-PIMP-M	3K			Yes	Yes
251	9311	China	I-RIMP-M	3K			Yes	Yes	Yes
252	ZIHUI100	China	I-LAN-PIMP-M	3K			Yes	Yes
253	SANHUANGZHAN	China	I-RIMP-T	3K			Yes	Yes	Yes
254	FL478	IRRI	I-RIMP-M	3K			Yes	Yes	Yes
255	PR106	India	I-RIMP-T	3K			Yes	Yes	Yes
256	IRAT109	East Africa	J-Tr	3K			Yes	Yes	Yes
257	ZHONGYOUZAO81	China	I-LAN-PIMP-M	3K			Yes	Yes
258	IRAT144	Indonesia	I-RIMP-M	3K			Yes	Yes	Yes
259	CISANGGARUNG	Indonesia	I-RIMP-T	3K			Yes	Yes	Yes
260	IAC3	China	J-Tr	3K			Yes	Yes	Yes
261	DINORADO	Philippines	J-Tr	3K			Yes	Yes	Yes
262	IET1444	India	I-LAN-PIMP-M	3K			Yes	Yes
263	KHAZAR	Iran	I-RIMP-M	3K			Yes	Yes	Yes
264	GAYABYEO	Korea	I-RIMP-T	3K			Yes	Yes	Yes
265	BR24	Bangladesh	I-LAN-M	3K			Yes	Yes	Yes
266	WH26	China	I-RIMP-M	3K			Yes	Yes	Yes
267	R106	China	I-RIMP-T	3K			Yes	Yes	Yes
268	MR19	China	J-Te-RIMP-M	3K			Yes	Yes	Yes
269	MENGGUANDAMAGU	China	I-LAN-M	3K			Yes	Yes	Yes
270	HONGHUI98	China	I-LAN-PIMP-M	3K			Yes	Yes
271	SHWE_THWE_YIN_HYV	Myanmar	I-LAN-PIMP-M	3K			Yes	Yes
272	LVHAN1	China	I-LAN-PIMP-M	3K			Yes	Yes
273	HUA565	China	I-RIMP-M	3K			Yes	Yes	Yes
274	WANXIAN763	China	I-RIMP-T	3K			Yes	Yes	Yes
275	WANXIAN77	China	I-LAN-PIMP-M	3K			Yes	Yes
276	ZHONGHUA1	China	I-RIMP-M	3K			Yes	Yes	Yes
277	BG94-1	Sri Lanka	I-RIMP-T	3K			Yes	Yes	Yes
278	Y075	Philippines	I-RIMP-M	3K			Yes	Yes	Yes
279	G341	Hungary	I-RIMP-M	3K			Yes	Yes	Yes
280	HAOGELAO	China	J-Tr	3K			Yes	Yes	Yes
281	NERICA-L-20	Africa	I-RIMP-M	3K			Yes	Yes	Yes
282	HUHAN15	China	I-RIMP-M	3K			Yes	Yes	Yes
283	ADNY_11	Africa	I-RIMP-T	3K			Yes	Yes	Yes
284	YUELIANGGU	China	I-LAN-M	3K			Yes	Yes	Yes
285	HUANGSIZHAN	China	I-RIMP-M	3K			Yes	Yes	Yes
286	93072	China	I-RIMP-M	3K			Yes	Yes	Yes
287	GUI99	China	I-RIMP-T	3K			Yes	Yes	Yes
288	MIYANG46	Korea	I-RIMP-T	3K			Yes	Yes	Yes
289	MEIA	China	I-RIMP-T	3K			Yes	Yes	Yes
290	ZHONGZHEA	China	I-RIMP-T	3K			Yes	Yes	Yes
291	NEIXIANG2A	China	I-LAN-PIMP-T	3K			Yes	Yes
292	DHAN4	India	I-RIMP-M	3K			Yes	Yes	Yes
293	PUSA/BASMATI1	India	Aro	3K			Yes	Yes
294	XINANS	China	I-RIMP-M	3K			Yes	Yes	Yes
295	BO2A	China	I-LAN-PIMP-M	3K			Yes	Yes
296	R287	China	I-LAN-PIMP-M	3K			Yes	Yes
297	XIANGHUI299	China	I-LAN-PIMP-M	3K			Yes	Yes
298	LEHUI188	China	I-RIMP-T	3K			Yes	Yes	Yes
299	R458	China	I-RIMP-T	3K			Yes	Yes	Yes
300	NAN29-2	China	J-Te-RIMP-M	3K			Yes	Yes	Yes
301	108S	China	I-RIMP-T	3K			Yes	Yes	Yes
302	QILISIMIAO	China	I-RIMP-M	3K			Yes	Yes	Yes
303	YESIZHAN	China	I-RIMP-M	3K			Yes	Yes	Yes
304	GUIHUAZHAN	China	I-RIMP-T	3K			Yes	Yes	Yes
305	JIANGXISIMIAO	China	I-LAN-T	3K			Yes	Yes	Yes
306	XIANGWANXIAN13	China	I-RIMP-T	3K			Yes	Yes	Yes
307	PENGSHANTIEGANZHAN	China	I-LAN-PIMP-T	3K			Yes	Yes
308	JIAYU948	China	I-LAN-PIMP-M	3K			Yes	Yes
309	QUANZHEN10	China	I-LAN-PIMP-M	3K			Yes	Yes
310	C418	China	J-Te-RIMP-M	3K			Yes	Yes	Yes
311	IRAT352	International Center for Tropical Agriculture	I-RIMP-M	3K			Yes	Yes	Yes
312	MR77/SEBERANG	Malaysia	I-RIMP-M	3K			Yes	Yes	Yes
313	BASMATI385	Pakistan	Aro	3K			Yes	Yes
314	IR6	Pakistan	I-RIMP-T	3K			Yes	Yes	Yes
315	AT354	Sri Lanka	I-RIMP-T	3K			Yes	Yes	Yes
316	BG304	Sri Lanka	I-RIMP-T	3K			Yes	Yes	Yes
317	LEMONT	USA	J-Te-RIMP-M	3K			Yes	Yes	Yes
318	OM1706	Vietnam	I-RIMP-T	3K			Yes	Yes	Yes
319	C71	Vietnam	I-RIMP-T	3K			Yes	Yes	Yes
320	SUIYANGZHAN	China	I-LAN-PIMP-T	3K			Yes	Yes
321	AJAYA	India	I-RIMP-T	3K			Yes	Yes	Yes
322	MAGUZI	China	J-Te-LAN-NG	3K			Yes	Yes	Yes
323	JIANGHUARICE	North Korea	J-Te-LAN-PIMP	3K			Yes	Yes	Yes
324	LAOZAOGU	China	I-LAN-T	3K			Yes	Yes	Yes
325	SHENNONG265	China	J-Te-RIMP-T	3K			Yes	Yes	Yes
326	KHASAR	Iran	Aro	3K			Yes	Yes
327	KASALATH	India	Aus	3K			Yes	Yes
328	LINYITANGDAO	China	I-LAN-T	3K			Yes	Yes	Yes
329	MILAGROSA_ZAWA_BANDAY	Philippines	Aro	3K			Yes	Yes
330	US_RICE_YELLOW_SHELL	USA	J-Tr	3K			Yes	Yes	Yes
331	HUANGPINUO	China	J-Te-LAN-GL	3K			Yes	Yes	Yes
332	ZIMANGFEIENUO	China	J-Te-LAN-GL	3K			Yes	Yes	Yes
333	IRAT36	Cote d Ivoire	J-Tr	3K			Yes	Yes	Yes
334	ITA221	Nigeria	J-Tr	3K			Yes	Yes	Yes
335	CUNSANLI	China	J-Te-LAN-GL	3K			Yes	Yes	Yes
336	CUNGUNUO	China	J-Te-LAN-GL	3K			Yes	Yes	Yes
337	SAL_BUI_BAO	Vietnam	J-Tr	3K			Yes	Yes	Yes
338	GUMEI2	China	J-Te-RIMP-M	3K			Yes	Yes	Yes
339	GIZA14	Egypt	J-Tr	3K			Yes	Yes	Yes
340	KARNAL_LOCAL	India	Aro	3K			Yes	Yes
341	IAC47	Philippines	J-Tr	3K			Yes	Yes	Yes
342	KINANDANGPATONG	Philippines	J-Tr	3K			Yes	Yes	Yes
343	NERICA_1	Africa	J-Tr	3K			Yes	Yes	Yes
344	NERICA_2	Africa	Aro	3K			Yes	Yes	Yes
345	NERICA_9	Africa	J-Tr	3K			Yes	Yes	Yes
346	SANJIANG1	China	J-Te-RIMP-M	3K			Yes	Yes	Yes
347	IAC150/76	Brizil	J-Tr	3K			Yes	Yes
348	C894-21	Philippines	I-RIMP-M	3K			Yes	Yes	Yes
349	GU154	China	I-RIMP-M	3K			Yes	Yes	Yes
350	SLK2-18-2	Laos	I-LAN-PIMP-M	3K			Yes	Yes
351	R42	USA	I-RIMP-M	3K			Yes	Yes	Yes
352	GUI630	China	I-RIMP-M	3K			Yes	Yes	Yes
353	GANG46B	China	I-LAN-PIMP-T	3K			Yes	Yes
354	PADI_SIAM_KUNING	Malaysia	I-RIMP-M	3K			Yes	Yes	Yes
355	SERI_RAJA	Malaysia	I-RIMP-M	3K			Yes	Yes	Yes
356	CISADANE	Indonesia	I-RIMP-T	3K			Yes	Yes	Yes
357	RASI/IET1444	Indonesia	I-RIMP-M	3K			Yes	Yes	Yes
358	IR55419-04	IRRI	I-RIMP-M	3K			Yes	Yes	Yes
359	NSIC_RC9_/APO	IRRI	I-RIMP-M	3K			Yes	Yes	Yes
360	VANDANA	India	I-SAS	3K			Yes	Yes
361	ZHONG9B	China	I-LAN-PIMP-T	3K			Yes	Yes
362	IR34	IRRI	I-RIMP-T	3K			Yes	Yes	Yes
363	IR66897B	IRRI	I-RIMP-T	3K			Yes	Yes	Yes
364	CHUANXIANG29A	China	I-LAN-PIMP-T	3K			Yes	Yes
365	D62A	China	I-LAN-PIMP-T	3K			Yes	Yes
366	QIANJIANG1A	China	I-LAN-PIMP-T	3K			Yes	Yes
367	RONGFENGA	China	I-LAN-PIMP-T	3K			Yes	Yes
368	ZR02	China	I-LAN-PIMP-M	3K			Yes	Yes
369	ZHUNS	China	I-RIMP-T	3K			Yes	Yes	Yes
370	FENGYUANA	China	I-LAN-PIMP-T	3K			Yes	Yes
371	XIANGWANXIAN11	China	I-LAN-PIMP-M	3K			Yes	Yes
372	INNMAYEBAW	Malaysia	I-LAN-T	3K			Yes	Yes	Yes
373	JAIBATTEY	India	I-LAN-T	3K			Yes	Yes	Yes
374	IRAT10	Cote d Ivoire	I-RIMP-M	3K			Yes	Yes	Yes
375	CISOKAN	Indonesia	I-RIMP-T	3K			Yes	Yes	Yes
376	ZHONGNONG4	China	I-LAN-T	3K			Yes	Yes	Yes
377	DAWANNUO	China	I-LAN-M	3K			Yes	Yes	Yes
378	ERGANGAI	China	I-LAN-T	3K			Yes	Yes	Yes
379	HAOLAI	China	I-LAN-M	3K			Yes	Yes	Yes
380	MINGHUI63	China	I-RIMP-T	3K			Yes	Yes	Yes
381	CHOROFA	Philippines	I-RIMP-T	3K			Yes	Yes	Yes
382	PTB33	India	I-SAS	3K			Yes	Yes
383	CE258	China	I-RIMP-T	3K			Yes	Yes	Yes
384	SHUHUI527	China	I-RIMP-T	3K			Yes	Yes	Yes
385	B6136-3-TB-0-1-5	Philippines	I-RIMP-T	3K			Yes	Yes	Yes
386	2004-MR2004	China	I-RIMP-T	3K			Yes	Yes	Yes
387	C349	China	J-Te-RIMP-M	3K			Yes	Yes	Yes
388	WANSAN	China	I-RIMP-T	3K			Yes	Yes	Yes
389	MINGHUI77	China	I-RIMP-T	3K			Yes	Yes	Yes
390	CHAOHUI1	China	I-RIMP-T	3K			Yes	Yes	Yes
391	GUIHUI2190	China	I-LAN-PIMP-M	3K			Yes	Yes
392	MR185	Malaysia	I-RIMP-T	3K			Yes	Yes	Yes
393	QIANHUI875	China	I-RIMP-T	3K			Yes	Yes	Yes
394	B5	China	I-RIMP-T	3K			Yes	Yes	Yes
395	BG300	Sri Lanka	I-RIMP-M	3K			Yes	Yes	Yes
396	HUA564	China	I-RIMP-M	3K			Yes	Yes	Yes
397	PSBRC80	IRRI	I-RIMP-T	3K			Yes	Yes	Yes
398	OM997	Vietnam	I-RIMP-T	3K			Yes	Yes	Yes
399	MATATAG2	Philippines	I-RIMP-T	3K			Yes	Yes	Yes
400	DUOXI1	China	I-RIMP-T	3K			Yes	Yes	Yes
401	GUANGHUI998	China	I-RIMP-T	3K			Yes	Yes	Yes
402	YANHUI559	China	I-LAN-PIMP-M	3K			Yes	Yes
403	HANG1	China	I-RIMP-T	3K			Yes	Yes	Yes
404	YUEHUI9113	China	I-RIMP-T	3K			Yes	Yes	Yes
405	T0463	China	I-RIMP-T	3K			Yes	Yes	Yes
406	TEXIANZHAN25	China	I-RIMP-M	3K			Yes	Yes	Yes
407	RR2-6	China	I-RIMP-T	3K			Yes	Yes	Yes
408	BASMATI	Pakistan	I-RIMP-T	3K			Yes	Yes	Yes
409	MR106	Malaysia	I-RIMP-T	3K			Yes	Yes	Yes
410	CHENGHUI448	China	I-RIMP-T	3K			Yes	Yes	Yes
411	X21	Vietnam	I-RIMP-T	3K			Yes	Yes	Yes
412	M202	USA	I-RIMP-T	3K			Yes	Yes	Yes
413	DODDI	India	I-SAS	3K			Yes	Yes
414	JC78	India	I-RIMP-M	3K			Yes	Yes	Yes
415	YR83-23-11	Australia	J-Tr	3K			Yes	Yes	Yes
416	QIYUEXIAN	China	I-LAN-T	3K			Yes	Yes	Yes
417	JINZHINUO	China	I-LAN-M	3K			Yes	Yes	Yes
418	BAOXUAN21	China	I-LAN-T	3K			Yes	Yes	Yes
419	C.MEDIO7	Cuba	I-RIMP-T	3K			Yes	Yes	Yes
420	ECIA179-S13	Cuba	I-RIMP-T	3K			Yes	Yes	Yes
421	WUKEZHAN	China	I-LAN-T	3K			Yes	Yes	Yes
422	TUN_SART	Vietnam	I-LAN-T	3K			Yes	Yes	Yes
423	TKM6	India	I-RIMP-M	3K			Yes	Yes	Yes
424	CHIPDA	India	I-SAS	3K			Yes	Yes
425	BR11	Bangladesh	I-LAN-PIMP-M	3K			Yes	Yes
426	MR167	Malaysia	I-RIMP-M	3K			Yes	Yes	Yes
427	MITA_WAXY	Japan	I-LAN-T	3K			Yes	Yes	Yes
428	GUANGKEXIANGNUO	China	J-Te-LAN-GL	3K			Yes	Yes
429	YIZHIXIANG	China	J-Te-LAN-NG	3K			Yes	Yes
430	LAOHONGDAO	China	J-Te-LAN-GL	3K			Yes	Yes
431	GUANTUIBAIHE1	China	J-Te-LAN-GL	3K			Yes	Yes
432	ZIDAO	China	J-Te-LAN-NG	3K			Yes	Yes
433	GANWANXIAN37	China	I-RIMP-T	3K			Yes	Yes	Yes
434	TIEGANWU	China	J-Te-LAN-NG	3K			Yes	Yes
435	NANJING47	China	J-Te-RIMP-M	3K			Yes	Yes
436	YANDAO9	China	J-Te-RIMP-T	3K			Yes	Yes
437	CHANGNONGJING5	China	J-Te-RIMP-T	3K			Yes	Yes
438	ZIMI	China	I-LAN-M	3K			Yes	Yes	Yes
439	LIUSHA1	China	I-LAN-PIMP-T	3K			Yes	Yes
440	WANLIXIAN	China	I-LAN-PIMP-T	3K			Yes	Yes
441	HAOXIANG	China	I-LAN-PIMP-T	3K			Yes	Yes
442	MENJIADING2	China	I-LAN-M	3K			Yes	Yes	Yes
443	ZHENXIAN232	China	I-LAN-PIMP-M	3K			Yes	Yes
444	GUI649	China	I-RIMP-T	3K			Yes	Yes	Yes
445	WANHUI057	China	I-LAN-PIMP-M	3K			Yes	Yes
446	GUFENGA	China	I-LAN-PIMP-T	3K			Yes	Yes
447	CHANGHUI121	China	I-RIMP-M	3K			Yes	Yes	Yes
448	SWARNA	India	I-RIMP-T	3K			Yes	Yes	Yes
449	BUDDA	India	I-RIMP-T	3K			Yes	Yes	Yes
450	LENGSHUIGU2	China	J-Te-LAN-GL	3K			Yes	Yes	Yes
451	YUYANNUO	China	J-Te-LAN-GL	3K			Yes	Yes	Yes
452	LENGSHUINUO	China	J-Te-LAN-GL	3K			Yes	Yes	Yes
453	HAOMAKE/K	China	J-Te-LAN-GL	3K			Yes	Yes	Yes
454	HAOHUANGLA	China	I-LAN-M	3K			Yes	Yes	Yes
455	MOMI	China	I-LAN-M	3K			Yes	Yes	Yes
456	SELN244A6-20	Australia	I-LAN-T	3K					Yes
457	JINBAOYIN	China	I-LAN-T	3K					Yes
458	MINBEIWANXIAN	China	I-LAN-T	3K					Yes
459	MOWANGGUNEI	China	I-LAN-T	3K					Yes
460	AIHECHI	China	I-LAN-T	3K					Yes
461	MENJIAGAO1	China	I-LAN-T	3K					Yes
462	NANGAOGU	China	I-LAN-M	3K					Yes
463	NERICA-L-1	Africa	I-RIMP-T	3K					Yes
464	NERICA-L-27	Africa	I-RIMP-T	3K					Yes
465	AMOL3/SANA	Iran	I-RIMP-T	3K					Yes
466	IR42	IRRI	I-RIMP-T	3K					Yes
467	PSBRC82	IRRI	I-RIMP-T	3K					Yes
468	LUNHUI422	China	I-RIMP-M	3K					Yes
469	MINHUI3301	China	I-RIMP-M	3K					Yes
470	FENGAIZHAN	China	I-RIMP-M	3K					Yes
471	PEIAI64S	China	I-RIMP-M	3K					Yes
472	Y58S	China	I-RIMP-M	3K					Yes
473	YUNLU103	China	J-Tr	3K					Yes
474	nivara_89215	Cambodia	Wild rice	3K			Yes	Yes	Yes
475	nivara_106105	india	Wild rice	3K			Yes	Yes	Yes
476	nivara_106154	laos	Wild rice	3K			Yes	Yes	Yes
477	rufipogon_105960	Bangladesh	Wild rice	3K			Yes	Yes	Yes
478	rufipogon_Nepal	Nepal	Wild rice	3K			Yes	Yes	Yes
479	rufipogon_YJ	jiangxiyuanjiang	Wild rice	3K			Yes	Yes	Yes
480	nivara_105327	india	Wild rice	3K					Yes
481	nivara_80470	india	Wild rice	3K					Yes
482	rufipogon_105958	Indonesia	Wild rice	3K					Yes
483	rufipogon_P46	hainan	Wild rice	3K					Yes
484	Y1	Fujian	Wild rice			Yes
485	Y2	Guangdong	Wild rice			Yes
486	Y3	Hainan	Wild rice			Yes
487	Y4	Hainan	Wild rice			Yes
488	Y5	Hunan	Wild rice			Yes
489	Y6	Jiangxin	Wild rice			Yes
490	Y7	Guangxi	Wild rice			Yes
491	Y8	Guangxi	Wild rice			Yes
492	Y9	Guangxi	Wild rice			Yes
493	Y10	Guangxi	Wild rice			Yes
494	Y11	Guangxi	Wild rice			Yes
495	Y12	Guangxi	Wild rice			Yes
496	Y13	Guangxi	Wild rice			Yes
497	A1_GX	Guangxi	Wild rice			Yes	Yes	Yes
498	A2_GX	Guangxi	Wild rice			Yes	Yes	Yes
499	B3_GX	Guangxi	Wild rice			Yes	Yes	Yes
500	D6_GX	Guangxi	Wild rice			Yes	Yes	Yes
501	E1_GX	Guangxi	Wild rice			Yes	Yes	Yes
1, Rice functional genomics and breeding database (RFGB): 3K-rice SNP and InDel sub-database (in Chinese).
