# Supplementary material for: Natural variation in CTB4a enhances rice adaptation to cold habitats
Source: Nat Commun. 2017 Mar 23;8:14788. doi: 10.1038/ncomms14788 (PMC5376651; doi:10.1038/ncomms14788)
Supplement: Supplementary Data 2 — Primers used in this study [file ncomms14788-s3.xlsx]

## Sheet: Sheet1
Supplementary Data 2. Primers used in this study
Primer name	Forward primer (5’-3’)	Reverse primer (5’-3’)	Purpose
RM551	CTTACTCCATTGGGCTGGAACC	TGTAGGGTGGTAAGAGATCCACTCC	Mapping
RM2416	GTAGGTACATATGAATCCGA	TACAAATTAAAATAGGGGAA
RM16349	TGAGCCACACTAGCAGGACTACG	TGGCCTTCTGACAATTCAACTCC
RM5414	AAGACACAAGCAAACAGCTCAACC	AAGCTTGCTTGGTTCAAGAGAGG
RM6770	ACATCTCTCACCTCCTCCTACGC	CCTCGAATCGGAGGTCTTCTAGG
RM7200	GCTGCACTATGCAGTTGCTGAGG	TGATCGATGGTGACGATGATACGC
RM8213	AGCCCAGTGATACAAAGATG	GCGAGGAGATACCAAGAAAG
STS12	GACAATTATGAAAACTCAGTTG	CAGAATCAAGACTGGTGCTA
STS3	CGCTCATGGCTTATACACCTTC	AGTAGCCAGCCAAAGAGTGAGA
STS5	TTTGGCAACCTTTAGAACTCCC	ACCATCCTCAGCGTTCCACTA
SSR21	CAGAGGACCCTAACATTC	CAAGTATCACCGCAAAGA
SSR26	AGAATAAAGCTGCATGTATACTG	ATCAAAACAAGTGTAGTCCAAA
SSR37	CAATCACCCTACAAAGTC	GTGTTAATTCACCGCTAC
SSR29	TGTTTGCTACATGGTTGATTAT	CACAAAATGTTAAGTGCTTTAA
CTB4a-1	GAAGGCTGTCACTGTGGAGA	TGATTCAAGGGAAGGATTT	Hapoltype analysis and mutant identification
CTB4a-2	GTCGTGTATTCGCCGTGGTT	CTTGGCTTTGTAAATCTATG
CTB4a-3	GCTTCTGGCTTTAGTTCATTT	TGGCAACAATGGTGGCAAT
CTB4a-4	GCAAGCAACCAAGCACCAA	CAGCGTCTGCAAGCTCTGG
CTB4a-5	TTCTCGAGGCTCTCCAAC	AGAGCCCGAAGTTGCC
CTB4a-6	CCTCAGCGACAACGCCCTCT	AGCACCTCCAGCACCACCAC
CTB4a-7	GGCCAACAACATCCTCATCG	TTCACAACAAACTCGCATCA
CTB4a-8	GTGCCTTCTTGGGCTTGTT	CAGAATCAAGACTGGTGCTA
Ngus-RB		AACGCTGATCAATTCCACAG
CTB4a-CM	AGCTTTGTTTAAACATGAGGCCCACCATTCAGTG	TTGGCGCGCCGGTTCCGAACTGACTGCTGA	Transgenic analysis
CTB4a-OE	TTGGCGCGCCAATGCAGCTGCCATTGCCACCAT	CCTTAATTAATCAATCGAATGGCGACTTGGCCT
CTB4a-RNAi	GGGGTACCACTAGTCGTCGACCTCCTCCTCAAGT	CGGGATCCGAGCTCACAAGCCCAAGAAGGCACAA
CTB4a-GUS	AGCTTTGTTTAAACGGAATAACCCATACAGCATC	TTGGCGCGCCACAAAAATCGTGCTGTGCTTG
CTB4a-GFP	CTAGACTAGTATGCAGCTGCCATTGCCACCAT	TTGGCGCGCCAATCGAATGGCGACTTGGCCT
CTB4a-RT	CGCCGGATCATATGGCTACATC	CACGTCGCTCTTCTCCGTTA	qRT-PCR
Osactin1-RT	ACAGGTATTGTGTTGGACTCTGG	AGTAACCACGCTCCGTCAGG
CTB4a probe	CTGCCATTGCCACCATTGTT	TTGAGCCATTGCGTCAGGAA	Probes preparation
P1913-1	CAGGAAACAGCTATGACCATGATTACGCCAGGAATAACCCATACAGCATC	CTACAGGACGTAACATAAGGGACTGACCGTACCCCAAAAATCGTGCTGTGCTTG	Promoter activity
P1913-2	TCTCCTTCTGTTGGAAGGTTATGCAATTCCTTTTGTTTCATATCTC	GAGATATGAAACAAAAGGAATTGCATAACCTTCCAACAGAAGGAGA
P1913-3	TCTCCTTCTGTTAGAAGGTTATGCAATTCCTTTTGTTCCATATCTC	GAGATATGGAACAAAAGGAATTGCATAACCTTCTAACAGAAGGAGA
P1913-4	TCTCCTTCTGTTGGAAGGTTATGCAATTCCTTTTGTTCCATATCTC	GAGATATGGAACAAAAGGAATTGCATAACCTTCCAACAGAAGGAGA
P1913-5	CCATTGGTTTGCTTGCGAAGCTTGTTGAAACATTTTGTTCCAAGAA	TTCTTGGAACAAAATGTTTCAACAAGCTTCGCAAGCAAACCAATGG
P1913-6	CTGGCTTTAGTTCATTTTCTGGATTCTAGAACTACAGCTTCTCAAAATC	GATTTTGAGAAGCTGTAGTTCTAGAATCCAGAAAATGAACTAAAGCCAG
CTB4a-KD-HA	ATCGATACCGTCGACGAGCTCTCTAGAACTGGGCTCTGCACCAAGGGCGGC	AGACTGGTGATTTTTGCGGAGTACCCGGGTACCTCAATCGAATGGCGACTTGGC	Protein interacton and kinase assay
AtpB-MYC	AATCTCGATACACCAAATCGACTCTAGAAAGATGGCGACTCGCCGGGCCCT	AAGTCCTCTTCAGAAATGAGCTTTTGCTCCATGGTACCTGAAGCCGACTCCTTGGCGAT
CTB4a-KD-GST	CCGGAATTCGTCGACGCCAACATCATC	TCCCCCGGGGGCGTAGTCGTCGCGGTC
AtpB-GST	CGGAATTCATGGCGACTCGCCGGGCCCT	GCGGCCGCTTATGAAGCCGACTCCTTGGCGAT
AtpB-HIS	CCGGAATTCATGGCGACTCGCCGGGCCCT	CGCAAGCTTTGAAGCCGACTCCTTGG
CTB4a-KD-BD	GGAATTCCATATGGTCGACGCCAACATCATC	CCGGAATTCGGCGTAGTCGTCGCGGTC
AtpB-AD	CCCATATGATGGCGACTCGCCGGGCCCT	CGGAATTCTTATGAAGCCGACTCCTTGGCGAT
CTB4a-BiFC	GCTCTAGAATGCAGCTGCCATTGCCA	TTGGCGCGCC ATCGAATGGCGACTT
AtpB-BiFC	GCTCTAGAATGGCGACTCGCCGGGCCCT	AGGCGCGCCTGAAGCCGACTCCTTGG
